# Supplementary material for: Genotypic Variants of Pandemic H1N1 Influenza A Viruses Isolated from Severe Acute Respiratory Infections in Ukraine during the 2015/16 Influenza Season
Source: Viruses. 2021 Oct 21;13(11):2125. doi: 10.3390/v13112125 (PMC8619959; doi:10.3390/v13112125)
Supplement: Supplementary file 1 [file viruses-13-02125-s001.zip]

Archive with 1 entries (1 files):
- viruses-1377180-supplementary.pdf
